# Supplementary material for: Rapidly self-healing electronic skin for machine learning–assisted physiological and movement evaluation
Source: Sci Adv. 2025 Feb 12;11(7):eads1301. doi: 10.1126/sciadv.ads1301 (PMC11818020; doi:10.1126/sciadv.ads1301)
Supplement: Supplementary file 2 — Movies S1 to S9 [file sciadv.ads1301_movies_s1_to_s9.zip]

Archive with 9 entries (9 files):
- ads1301_movie_s1.mp4
- ads1301_movie_s2.mp4
- ads1301_movie_s3.mp4
- ads1301_movie_s4.mp4
- ads1301_movie_s5.mp4
- ads1301_movie_s6.mp4
- ads1301_movie_s7.mp4
- ads1301_movie_s8.mp4
- ads1301_movie_s9.mp4
